# Supplementary material for: Archaeomagnetic dating as a tool to overcome the Hallstatt plateau: A combined chronological approach at the salt production site of Piscina Torta (Rome, Italy)
Source: PLoS One. 2026 Jul 8;21(7):e0351625. doi: 10.1371/journal.pone.0351625 (PMC13345286; doi:10.1371/journal.pone.0351625)
Supplement: S1 Table — Data are interpreted using the PuffinPlot Software [38]. PCA = Principal component analysis calculated using the number of demagnetization steps; dec. = Declination; inc. = Inclination and MAD is the Mean Angle dispersion. (XLSX) [file pone.0351625.s005.xlsx]

## Sheet: TS1. Directions
Suite	Sample	NRM intensity (A/m)	MS jump temp. (degC)	Steps	PCA dec. (deg)	PCA inc. (deg)	PCA MAD1	PCA MAD3	PCA anchored	PCA equation	PCA npoints	PCA start (degC or mT)	PCA end (degC or mT)	PCA contiguous
PTC1.DAT	C3	7.407	0	16	29.1139	64.506	6.2197	0.4252	N	(16.26 9.19 38.71)e-1 + (0.38 0.21 0.90)t	16	0	0.1	Y
PTC1.DAT	C4	1.103	0	16
PTC1.DAT	C5	5.345	0	16	37.2749	77.8714	6.5852	0.5654	N	(3.59 2.92 22.30)e-1 + (0.17 0.13 0.98)t	12	0.008	0.1	Y
PTC1.DAT	C6	4.674	0	16
PTC1.DAT	C7	14.8	0	16	21.4638	68.5311	5.8646	0.443	N	(17.25 7.08 45.91)e-1 + (0.34 0.13 0.93)t	9	0.01	0.06	Y
PTC1.DAT	C8	6.778	0	16	36.0529	67.5624	21.2505	0.1446	N	(4.84 3.47 14.30)e-1 + (0.31 0.22 0.92)t	10	0.015	0.1	Y
PTC1.DAT	C9	2.846	0	16
PTC1.DAT	C10	9.506	0	16	22.3405	68.6581	32.425	0.1845	N	(14.66 6.13 39.52)e-1 + (0.34 0.14 0.93)t	14	0.004	0.1	Y
PTC1.DAT	C11	3.983	0	16
PTC1.DAT	C12	2.067	0	16
PTC1.DAT	C13	2.127	0	16
PTC1.DAT	C14	3.324	0	16
PTC1.DAT	C15	4.083	0	16
PT_pillarD.csv	PT_D1	0.8461	0	16	38.8832	64.5749	24.873	0.3849	Y	(0.33 0.27 0.90)t	14	0.01	0.1	Y
PT_pillarD.csv	PT_D2	0.7635	0	16	35.4131	68.425	14.4261	0.1871	Y	(0.30 0.21 0.93)t	14	0.01	0.1	Y
PT_pillarD.csv	PT_D3	1.538	0	16	36.3396	65.8552	10.3962	0.1531	Y	(0.33 0.24 0.91)t	14	0.01	0.1	Y
PT_pillarD.csv	PT_D4	1.389	0	16	39.17	64.6003	14.3961	0.213	Y	(0.33 0.27 0.90)t	14	0.01	0.1	Y
