# Supplementary material for: Archaeomagnetic dating as a tool to overcome the Hallstatt plateau: A combined chronological approach at the salt production site of Piscina Torta (Rome, Italy)
Source: PLoS One. 2026 Jul 8;21(7):e0351625. doi: 10.1371/journal.pone.0351625 (PMC13345286; doi:10.1371/journal.pone.0351625)
Supplement: S2 Table — Num = specimen name, t1 and t2 are the minimum and maximum temperatures used to calculate the palaeointensity slope; N is the number of steps used for calculations. Hlab is the laboratory field used in the IZZI experiment. H is the ancient field and fcor is the correction factor for the anisotropy correction and Hcorani is the final archaeointensity corrected after cooling rate and anisotropy. All other selection parameters are as in [45]. (XLSX) [file pone.0351625.s006.xlsx]

## Sheet: TS2. Paleointensity
Num	t1	t2	f1	f2	N	f	g	q	mad	dang	%crm	Hlab	b	sb	sb/b	ccr	H	fcor	Hcorani	gamma	k	k_sse
PT511A3	200	560	0.9	0.09	7	0.89	0.773	14	1.7	4.2	7	50	-1.27	0.063	-0.0492	-0.994	63.5	1.077	68.4	2.5	0.1725	0.00964	0.64944E-06:0.61300E-06:0.68205E-06:-0.14325E-07:0.16175E-07:0.26750E-08
PT511A4	200	560	0.91	0.03	7	0.987	0.78	10.4	2.9	1.8	3.8	50	-1.292	0.095	-0.0737	-0.986	64.6	0.931	60.1	6.8	0.3566	0.00747	0.65795E-06:0.64195E-06:0.60340E-06:-0.16925E-07:-0.48500E-08:-0.16850E-07
PT511A5	200	560	0.92	0.14	7	0.833	0.772	8.6	4.4	7	14.2	50	-1.238	0.092	-0.0745	-0.986	61.9	0.98	60.7	1.8	0.3387	0.01139	0.10603E-05:0.11407E-05:0.10434E-05:0.29675E-07:-0.12650E-07:-0.38250E-08
PT511A6	200	560	0.95	0.11	7	0.893	0.784	5.4	5.5	11	8.7	50	-0.812	0.106	-0.1309	-0.957	40.6	0.988	40.1	2.8	0.6788	0.01074	0.27030E-06:0.26060E-06:0.25530E-06:-0.66525E-08:-0.20550E-08:-0.21025E-08
PT667A3	100	560	0.98	0.21	8	0.751	0.809	26.1	4.3	2.9	12.8	50	-1.684	0.039	-0.0233	-0.998	84.2	0.933	78.6	4	-0.0216	0.00119	0.33415E-06:0.38655E-06:0.30953E-06:0.10845E-07:0.98000E-08:0.87500E-09
PT667A4	100	560	0.98	0.09	8	0.874	0.822	86.7	0.9	0.9	2.9	50	-1.651	0.014	-0.0083	-1	82.6	0.95	78.4	3.5	0.0053	0.00025	0.14555E-05:0.15845E-05:0.13605E-05:0.34013E-07:0.84750E-08:0.14075E-07
PT667A5	100	560	0.99	0.13	8	0.837	0.825	62.2	1.6	0.8	4.9	50	-1.724	0.019	-0.0111	-1	86.2	0.953	82.2	2.6	-0.0488	0.00036	0.76670E-06:0.71130E-06:0.68310E-06:0.52501E-09:0.22825E-07:0.30025E-07
PT667A6	100	560	0.98	0.16	8	0.804	0.826	53.2	1.5	0.8	6.3	50	-1.613	0.02	-0.0125	-1	80.7	0.955	77.1	3.6	0.0293	0.00043	0.78565E-06:0.86470E-06:0.74905E-06:0.13500E-07:-0.31687E-08:0.38250E-08
